# Supplementary material for: Phenotypic Diversity and Productivity of Medicago sativa Subspecies from Drought-Prone Environments in Mediterranean Type Climates
Source: Plants (Basel). 2021 Apr 24;10(5):862. doi: 10.3390/plants10050862 (PMC8146503; doi:10.3390/plants10050862)
Supplement: Supplementary file 1 [file plants-10-00862-s001.zip]

Archive with 1 entries (1 files):
- plants-1177023-SI.pdf
